# Supplementary material for: Epigenetic modulation of thyroid cancer metastasis and glycolysis through circSSU72-mediated ubiquitination of gamma-catenin and beta-catenin signaling
Source: Genes Dis. 2024 Dec 7;12(4):101485. doi: 10.1016/j.gendis.2024.101485 (PMC11995063; doi:10.1016/j.gendis.2024.101485)
Supplement: Multimedia component 2 [file mmc2.xlsx]

## Sheet: Sheet 1
ONTOLOGY	ID	Description	pvalue
KEGG	hsa04915	Estrogen signaling pathway	2.19201e-06
KEGG	hsa03010	Ribosome	4.81994e-06
KEGG	hsa05150	Staphylococcus aureus infection	7.20948e-06
KEGG	hsa05171	Coronavirus disease - COVID-19	4.32356e-05
KEGG	hsa04922	Glucagon signaling pathway	0.00362613
